# Supplementary material for: Use and Abuse of Electrocautery in Adenoidectomy Hemostasis
Source: Medicina (Kaunas). 2023 Apr 10;59(4):739. doi: 10.3390/medicina59040739 (PMC10145622; doi:10.3390/medicina59040739)
Supplement: Supplementary file 1 [file medicina-59-00739-s001.zip]

Archive with 1 entries (1 files):
- medicina-2277512-supplementary.pdf
